# Supplementary material for: Prevalence and risk factors of Salmonella in commercial poultry farms in Nigeria
Source: PLoS One. 2020 Sep 23;15(9):e0238190. doi: 10.1371/journal.pone.0238190 (PMC7510976; doi:10.1371/journal.pone.0238190)
Supplement: S1 File — (XLSX) [file pone.0238190.s003.xlsx]

## Sheet: Sheet1
ID	Farm ID	Sample type	State	Type of bird	Age in weeks	Age in category	Farm Category	Colonial/Chromogenic morphology	Serological reactions (SAT)	New ID	Biochemical	PCR
S1	S_Farm 1	Shoe sock	Sokoto	Broilers	4	Starter	Backyard	Positive	Positive	A51	Positive	Positive
S2		Dust	Sokoto	Broilers	4	Starter	Backyard	Negative	Negative		Negative	Negative
S3		Shoe sock	Sokoto	Layers	19	Layers	Backyard	Negative	Negative		Negative	Negative
S4		Dust	Sokoto	Layers	19	Layers	Backyard	Positive	Negative		Negative	Negative
S5	S_Farm 2	Shoe sock	Sokoto	Broilers	7	Finisher	Backyard	Positive	Positive	A73	Negative	Negative
S6		Dust	Sokoto	Broilers	7	Finisher	Backyard	Positive	Positive	A43	Positive	Positive
S7	S_Farm 3	Shoe sock	Sokoto	Broilers	3	Starter	Backyard	Negative	Negative		Negative	Negative
S8		Dust	Sokoto	Broilers	3	Starter	Backyard	Negative	Negative		Negative	Negative
S9		Shoe sock	Sokoto	Layers	5	Chicks	Backyard	Negative	Negative		Negative	Negative
S10		Dust	Sokoto	Layers	5	Chicks	Backyard	Negative	Negative		Negative	Negative
S11	S_Farm 4	Shoe sock	Sokoto	Broilers	5	Finisher	Backyard	Positive	Positive	A62	Positive	Positive
S12		Dust	Sokoto	Broilers	5	Finisher	Backyard	Negative	Negative		Negative	Negative
S13	S_Farm 5	Shoe sock	Sokoto	Broilers	5	Finisher	Backyard	Positive	Positive	A74	Negative	Negative
S14		Dust	Sokoto	Broilers	5	Finisher	Backyard	Positive	Positive	A50	Positive	Positive
S15	S_Farm 6	Shoe sock	Sokoto	Broilers	2	Starter	Backyard	Positive	Positive	A28	Positive	Positive
S16		Dust	Sokoto	Broilers	2	Starter	Backyard	Positive	Positive	A75	Positive	Positive
S17	S_Farm 7	Shoe sock	Sokoto	Broilers	8	Finisher	Semi commercial	Positive	Positive	A21	Negative	Negative
S18		Dust	Sokoto	Broilers	8	Finisher	Semi commercial	Positive	Positive	A57	Negative	Negative
S19	S_Farm 8	Shoe sock	Sokoto	Layers	32	Layers	Large Scale	Negative	Negative		Negative	Negative
S20		Dust	Sokoto	Layers	32	Layers	Large Scale	Negative	Negative		Negative	Negative
S21		Shoe sock	Sokoto	Broilers	8	Finisher	Small Scale	Negative	Negative		Negative	Negative
S22		Dust	Sokoto	Broilers	8	Finisher	Small Scale	Negative	Negative		Negative	Negative
S23	S_Farm 9	Shoe sock	Sokoto	Layers	32	Layers	Medium scale	Positive	Positive	A22	Negative	Negative
S24		Dust	Sokoto	Layers	32	Layers	Medium scale	Positive	Positive	A44	Positive	Positive
S25		Shoe sock	Sokoto	Broilers	7	Finisher	Medium scale	Positive	Negative		Negative	Negative
S26		Dust	Sokoto	Broilers	7	Finisher	Medium scale	Positive	Negative		Negative	Negative
S27	S_Farm 10	Shoe sock	Sokoto	Layers	21	Layers	Small Scale	Positive	Positive	A63	Negative	Negative
S28		Dust	Sokoto	Layers	21	Layers	Small Scale	Negative	Negative		Negative	Negative
S29	S_Farm 11	Shoe sock	Sokoto	Layers	14	Growers	Small Scale	Positive	Positive	A36	Positive	Positive
S30		Dust	Sokoto	Layers	14	Growers	Small Scale	Negative	Negative		Negative	Negative
S31		Shoe sock	Sokoto	Broilers	4	Starter	Small Scale	Positive	Negative		Negative	Negative
S32		Dust	Sokoto	Broilers	4	Starter	Small Scale	Negative	Negative		Negative	Negative
S33	S_Farm 12	Shoe sock	Sokoto	Layers	26	Layers	Backyard	Positive	Positive	A19	Negative	Negative
S34		Dust	Sokoto	Layers	26	Layers	Backyard	Negative	Negative		Negative	Negative
S35		Shoe sock	Sokoto	Broilers	2	Starter	Backyard	Negative	Negative		Negative	Negative
S36		Dust	Sokoto	Broilers	2	Starter	Backyard	Negative	Negative		Negative	Negative
S37	S_Farm 13	Shoe sock	Sokoto	Broilers	3	Finisher	Backyard	Positive	Positive	A38	Positive	Positive
S38		Dust	Sokoto	Broilers	3	Finisher	Backyard	Positive	Positive	A33	Negative	Negative
S39	S_Farm 14	Shoe sock	Sokoto	Layers	26	Layers	Large Scale	Positive	Positive	A32	Positive	Positive
S40		Dust	Sokoto	Layers	26	Layers	Large Scale	Positive	Positive	A64	Positive	Positive
S41		Shoe sock	Sokoto	Broilers	5	Finisher	Medium scale	Positive	Negative		Negative	Negative
S42		Dust	Sokoto	Broilers	5	Finisher	Medium scale	Positive	Negative		Negative	Negative
S43	S_Farm 15	Shoe sock	Sokoto	Layers	52	Layers	Large Scale	Negative	Negative		Negative	Negative
S44		Dust	Sokoto	Layers	52	Layers	Large Scale	Positive	Negative		Negative	Negative
S45		Shoe sock	Sokoto	Broilers	1	Starter	Small Scale	Negative	Negative		Negative	Negative
S46		Dust	Sokoto	Broilers	1	Starter	Small Scale	Negative	Negative		Negative	Negative
S47	S_Farm 16	Shoe sock	Sokoto	Layers	38	Layers	Large Scale	Positive	Positive	A52	Positive	Positive
S48		Dust	Sokoto	Layers	38	Layers	Large Scale	Positive	Positive	A29	Positive	Positive
S49	S_Farm 17	Shoe sock	Sokoto	Broilers	4	Starter	Large Scale	Positive	Positive	A65	Positive	Positive
S50		Dust	Sokoto	Broilers	4	Starter	Large Scale	Positive	Negative		Negative	Negative
S51	S_Farm 18	Shoe sock	Sokoto	Broilers	3	Starter	Large Scale	Positive	Positive	A46	Positive	Positive
S52		Dust	Sokoto	Broilers	3	Starter	Large scale	Positive	Positive	A16	Positive	Positive
S53	S_Farm 19	Shoe sock	Sokoto	Layers	33	Layers	Small Scale	Negative	Negative		Negative	Negative
S54		Dust	Sokoto	Layers	33	Layers	Small Scale	Negative	Negative		Negative	Negative
S55		Shoe sock	Sokoto	Broilers	7	Finisher	Backyard	Negative	Negative		Negative	Negative
S56		Dust	Sokoto	Broilers	7	Finisher	Backyard	Negative	Negative		Negative	Negative
S57	S_Farm 20	Shoe sock	Sokoto	Layers	32	Layers	Large Scale	Positive	Positive	A66	Negative	Negative
S58		Dust	Sokoto	Layers	32	Layers	Large Scale	Positive	Positive	A48	Positive	Positive
S59		Shoe sock	Sokoto	Broilers	7	Finisher	Medium scale	Negative	Negative		Negative	Negative
S60		Dust	Sokoto	Broilers	7	Finisher	Medium scale	Positive	Negative		Negative	Negative
S61	S_Farm 21	Shoe sock	Sokoto	Layers	28	Layers	Large Scale	Positive	Positive	A54	Positive	Positive
S62		Dust	Sokoto	Layers	28	Layers	Large Scale	Positive	Positive	A37	Positive	Positive
S63	S_Farm 22	Shoe sock	Sokoto	Layers	30	Layers	Large Scale	Negative	Negative		Negative	Negative
S64		Dust	Sokoto	Layers	30	Layers	Large Scale	Positive	Positive	A53	Positive	Positive
S65		Shoe sock	Sokoto	Broilers	2	Starter	Small Scale	Positive	Negative		Negative	Negative
S66		Dust	Sokoto	Broilers	2	Starter	Small Scale	Positive	Negative		Negative	Negative
S67	S_Farm 23	Shoe sock	Sokoto	Layers	24	Layers	Large Scale	Positive	Positive	A47	Negative	Negative
S68		Dust	Sokoto	Layers	24	Layers	Large Scale	Positive	Positive	A18	Positive	Positive
S69	S_Farm 24	Shoe sock	Sokoto	Broilers	6	Finisher	Medium scale	Positive	Positive	A31	Positive	Positive
S70		Dust	Sokoto	Broilers	6	Finisher	Medium scale	Positive	Positive	A17	Negative	Negative
S71	S_Farm 25	Shoe sock	Sokoto	Layers	28	Layers	Semi commercial	Positive	Positive	A67	Negative	Negative
S72		Dust	Sokoto	Layers	28	Layers	Semi commercial	Negative	Negative		Negative	Negative
S73	S_Farm 26	Shoe sock	Sokoto	Layers	27	Layers	Semi commercial	Positive	Positive	A68	Negative	Negative
S74		Dust	Sokoto	Layers	27	Layers	Semi commercial	Positive	Positive	A6	Negative	Negative
S75		Shoe sock	Sokoto	Broilers	1	Starter	Small Scale	Positive	Negative		Negative	Negative
S76		Dust	Sokoto	Broilers	1	Starter	Small Scale	Negative	Negative		Negative	Negative
S77	S_Farm 27	Shoe sock	Sokoto	Layers	6	Chicks	Semi commercial	Positive	Positive	A45	Negative	Negative
S78		Dust	Sokoto	Layers	6	Chicks	Semi commercial	Positive	Positive	A15	Positive	Positive
S79	S_Farm 28	Shoe sock	Sokoto	Broilers	2	Starter	Semi commercial	Positive	Positive	A5	Positive	Positive
S80		Dust	Sokoto	Broilers	2	Starter	Semi commercial	Positive	Positive	A10	Negative	Negative
S81	S_Farm 29	Shoe sock	Sokoto	Layers	28	Layers	Medium scale	Negative	Negative		Negative	Negative
S82		Dust	Sokoto	Layers	28	Layers	Medium scale	Negative	Negative		Negative	Negative
S83		Shoe sock	Sokoto	Broilers	3	Starter	Small Scale	Negative	Negative		Negative	Negative
S84		Dust	Sokoto	Broilers	3	Starter	Small Scale	Positive	Negative		Negative	Negative
S85	S_Farm 30	Shoe sock	Sokoto	Layers	32	Layers	Medium scale	Positive	Positive	A69	Positive	Positive
S86		Dust	Sokoto	Layers	32	Layers	Medium scale	Positive	Positive	A70	Negative	Negative
S87	S_Farm 31	Shoe sock	Sokoto	Layers	52	Layers	Medium scale	Positive	Positive	A13	Negative	Negative
S88		Dust	Sokoto	Layers	52	Layers	Medium scale	Negative	Negative		Negative	Negative
S89		Shoe sock	Sokoto	Broilers	4	Starter	Small Scale	Positive	Negative		Negative	Negative
S90		Dust	Sokoto	Broilers	4	Starter	Small Scale	Positive	Negative		Negative	Negative
S91	S_Farm 32	Shoe sock	Sokoto	Layers	47	Layers	Medium scale	Positive	Positive	A12	Positive	Positive
S92		Dust	Sokoto	Layers	47	Layers	Medium scale	Positive	Positive	A35	Positive	Positive
S93		Shoe sock	Sokoto	Broilers	5	Finisher	Small Scale	Negative	Negative		Negative	Negative
S94		Dust	Sokoto	Broilers	5	Finisher	Small Scale	Negative	Negative		Negative	Negative
S95	S_Farm 33	Shoe sock	Sokoto	Broilers	6	Finisher	Semi commercial	Positive	Positive	A9	Negative	Negative
S96		Dust	Sokoto	Broilers	6	Finisher	Semi commercial	Positive	Positive	A71	Positive	Positive
S97		Shoe sock	Sokoto	Layers	11	Growers	Semi commercial	Positive	Negative		Negative	Negative
S98		Dust	Sokoto	Layers	11	Growers	Semi commercial	Negative	Negative		Negative	Negative
S99	S_Farm 34	Shoe sock	Sokoto	Broilers	4	Starter	Small Scale	Positive	Positive	A14	Negative	Negative
S100		Dust	Sokoto	Broilers	4	Starter	Small Scale	Positive	Positive	A30	Negative	Negative
S101	S_Farm 35	Shoe sock	Sokoto	Broilers	4	Starter	Semi commercial	Positive	Positive	A72	Positive	Positive
S102		Dust	Sokoto	Broilers	4	Starter	Semi commercial	Positive	Positive	A7	Negative	Negative
S103		Shoe sock	Sokoto	Layers	13	Growers	Small Scale	Negative	Negative		Negative	Negative
S104		Dust	Sokoto	Layers	13	Growers	Small Scale	Positive	Negative		Negative	Negative
S105	S_Farm 36	Shoe sock	Sokoto	Layers	12	Growers	Semi commercial	Positive	Positive	A11	Negative	Negative
S106		Dust	Sokoto	Layers	12	Growers	Semi commercial	Positive	Positive	A26	Positive	Positive
S107		Shoe sock	Sokoto	Broilers	9	Finisher	Semi commercial	Negative	Negative		Negative	Negative
S108		Dust	Sokoto	Broilers	9	Finisher	Semi commercial	Negative	Negative		Negative	Negative
S109	S_Farm 37	Shoe sock	Sokoto	Broilers	3	Starter	Semi commercial	Negative	Negative		Negative	Negative
S110		Dust	Sokoto	Broilers	3	Starter	Semi commercial	Negative	Negative		Negative	Negative
S111	S_Farm 38	Shoe sock	Sokoto	Broilers	4	Starter	Semi commercial	Positive	Positive	A34	Positive	Positive
S112		Dust	Sokoto	Broilers	4	Starter	Semi commercial	Negative	Negative		Negative	Negative
S113	S_Farm 39	Shoe sock	Sokoto	Broilers	5	Finisher	Semi commercial	Positive	Positive	A8	Positive	Positive
S114		Dust	Sokoto	Broilers	5	Finisher	Semi commercial	Positive	Positive	A49	Negative	Negative
S115		Shoe sock	Sokoto	Layers	19	Growers	Small Scale	Positive	Negative		Negative	Negative
S116		Dust	Sokoto	Layers	19	Growers	Small Scale	Positive	Negative		Negative	Negative
S117	S_Farm 40	Shoe sock	Sokoto	Layers	52	Layers	Medium scale	Negative	Negative		Negative	Negative
S118		Dust	Sokoto	Layers	52	Layers	Medium scale	Negative	Negative		Negative	Negative
S119		Shoe sock	Sokoto	Broilers	8	Finisher	Small Scale	Negative	Negative		Negative	Negative
S120		Dust	Sokoto	Broilers	8	Finisher	Small Scale	Negative	Negative		Negative	Negative
S121	S_Farm 41	Shoe sock	Sokoto	Layers	40	Layers	Medium scale	Positive	Positive	A1	Negative	Negative
S122		Dust	Sokoto	Layers	40	Layers	Medium scale	Negative	Negative		Negative	Negative
S123		Shoe sock	Sokoto	Broilers	3	Starter	Small Scale	Negative	Negative		Negative	Negative
S124		Dust	Sokoto	Broilers	3	Starter	Small Scale	Positive	Negative		Negative	Negative
S125	S_Farm 42	Shoe sock	Sokoto	Layers	43	Layers	Medium scale	Positive	Positive	A24	Positive	Positive
S126		Dust	Sokoto	Layers	43	Layers	Medium scale	Positive	Positive	A55	Positive	Positive
S127		Shoe sock	Sokoto	Broilers	8	Finisher	Medium scale	Positive	Negative		Negative	Negative
S128		Dust	Sokoto	Broilers	8	Finisher	Medium scale	Negative	Negative		Negative	Negative
S129	S_Farm 43	Shoe sock	Sokoto	Layers	15	Growers	Small Scale	Negative	Negative		Negative	Negative
S130		Dust	Sokoto	Layers	15	Growers	Small Scale	Negative	Negative		Negative	Negative
S131		Shoe sock	Sokoto	Broilers	9	Finisher	Small Scale	Negative	Negative		Negative	Negative
S132		Dust	Sokoto	Broilers	9	Finisher	Small Scale	Negative	Negative		Negative	Negative
S133	S_Farm 44	Shoe sock	Sokoto	Layers	40	Layers	Small Scale	Positive	Negative		Negative	Negative
S134		Dust	Sokoto	Layers	40	Layers	Small Scale	Positive	Negative		Negative	Negative
S135	S_Farm 45	Shoe sock	Sokoto	Layers	30	Layers	Small Scale	Positive	Positive	A58	Positive	Positive
S136		Dust	Sokoto	Layers	30	Layers	Small Scale	Positive	Positive	A2	Negative	Negative
S137		Shoe sock	Sokoto	Broilers	3	Starter	Small Scale	Positive	Positive	A20	Negative	Negative
S138		Dust	Sokoto	Broilers	3	Starter	Small Scale	Negative	Negative		Negative	Negative
S139	S_Farm 46	Shoe sock	Sokoto	Broilers	3	Starter	Small Scale	Positive	Positive	A23	Negative	Negative
S140		Dust	Sokoto	Broilers	3	Starter	Small Scale	Negative	Negative		Negative	Negative
S141		Shoe sock	Sokoto	Layers	3	Chicks	Small Scale	Positive	Negative		Negative	Negative
S142		Dust	Sokoto	Layers	3	Chicks	Small Scale	Negative	Negative		Negative	Negative
S143	S_Farm 47	Shoe sock	Sokoto	Layers	20	Layers	Backyard	Negative	Negative		Negative	Negative
S144		Dust	Sokoto	Layers	20	Layers	Backyard	Positive	Positive	A39	Positive	Positive
S145	S_Farm 48	Shoe sock	Sokoto	Layers	24	Layers	Backyard	Negative	Negative		Negative	Negative
S146		Dust	Sokoto	Layers	24	Layers	Backyard	Positive	Positive	A59	Positive	Positive
S147		Shoe sock	Sokoto	Broilers	3	Starter	Backyard	Positive	Negative		Negative	Negative
S148		Dust	Sokoto	Broilers	3	Starter	Backyard	Positive	Negative		Negative	Negative
S149	S_Farm 49	Shoe sock	Sokoto	Layers	28	Layers	Semi commercial	Negative	Negative		Negative	Negative
S150		Dust	Sokoto	Layers	28	Layers	Semi commercial	Negative	Negative		Negative	Negative
S151	S_Farm 50	Shoe sock	Sokoto	Layers	26	Layers	Backyard	Negative	Negative		Negative	Negative
S152		Dust	Sokoto	Layers	26	Layers	Backyard	Negative	Negative		Negative	Negative
S153		Shoe sock	Sokoto	Broilers	8	Finisher	Backyard	Positive	Negative		Negative	Negative
S154		Dust	Sokoto	Broilers	8	Finisher	Backyard	Negative	Negative		Negative	Negative
S155	S_Farm 51	Shoe sock	Sokoto	Layers	26	Layers	Semi commercial	Positive	Positive	A40	Positive	Positive
S156		Dust	Sokoto	Layers	26	Layers	Semi commercial	Positive	Positive	A4	Negative	Negative
S157	S_Farm 52	Shoe sock	Sokoto	Layers	12	Growers	Backyard	Negative	Negative		Negative	Negative
S158		Dust	Sokoto	Layers	12	Growers	Backyard	Negative	Negative		Negative	Negative
S159		Shoe sock	Sokoto	Broilers	2	Starter	Backyard	Negative	Negative		Negative	Negative
S160		Dust	Sokoto	Broilers	2	Starter	Backyard	Negative	Negative		Negative	Negative
S161	S_Farm 53	Shoe sock	Sokoto	Broilers	6	Finisher	Backyard	Positive	Positive	A25	Positive	Positive
S162		Dust	Sokoto	Broilers	6	Finisher	Backyard	Positive	Positive	A3	Negative	Negative
S163		Shoe sock	Sokoto	Layers	21	Layers	Backyard	Negative	Negative		Negative	Negative
S164		Dust	Sokoto	Layers	21	Layers	Backyard	Positive	Negative		Negative	Negative
S165	S_Farm 54	Shoe sock	Sokoto	Layers	7	Chicks	Backyard	Negative	Negative		Negative	Negative
S166		Dust	Sokoto	Layers	7	Chicks	Backyard	Negative	Negative		Negative	Negative
S167		Shoe sock	Sokoto	Layers	7	Chicks	Backyard	Positive	Negative		Negative	Negative
S168		Dust	Sokoto	Layers	7	Chicks	Backyard	Negative	Negative		Negative	Negative
S169	S_Farm 55	Shoe sock	Sokoto	Layers	120	Spent	Large Scale	Positive	Positive	A27	Positive	Positive
S170		Dust	Sokoto	Layers	120	Spent	Large Scale	Positive	Negative		Negative	Negative
S171		Shoe sock	Sokoto	Broilers	8	Finisher	Medium scale	Negative	Negative		Negative	Negative
S172		Dust	Sokoto	Broilers	8	Finisher	Medium scale	Positive	Positive	A42	Positive	Positive
S173	S_Farm 56	Shoe sock	Sokoto	Layers	44	Layers	Large Scale	Negative	Negative		Negative	Negative
S174		Dust	Sokoto	Layers	44	Layers	Large Scale	Positive	Positive	A41	Negative	Negative
S175		Shoe sock	Sokoto	Broilers	2	Starter	Small Scale	Positive	Negative		Negative	Negative
S176		Dust	Sokoto	Broilers	2	Starter	Small Scale	Positive	Negative		Negative	Negative
S177	S_Farm 57	Shoe sock	Sokoto	Layers	54	Layers	Large Scale	Negative	Negative		Negative	Negative
S178		Dust	Sokoto	Layers	54	Layers	Large Scale	Negative	Negative		Negative	Negative
S179		Shoe sock	Sokoto	Broilers	8	Finisher	Small Scale	Positive	Negative		Negative	Negative
S180		Dust	Sokoto	Broilers	8	Finisher	Small Scale	Negative	Negative		Negative	Negative
S181	S_Farm 58	Shoe sock	Sokoto	Layers	72	Layers	Medium scale	Negative	Negative		Negative	Negative
S182		Dust	Sokoto	Layers	72	Layers	Medium scale	Negative	Negative		Negative	Negative
S183		Shoe sock	Sokoto	Broilers	3	Starter	Medium scale	Negative	Negative		Negative	Negative
S184		Dust	Sokoto	Broilers	3	Starter	Medium scale	Negative	Negative		Negative	Negative
S185	S_Farm 59	Shoe sock	Sokoto	Layers	28	Layers	Semi commercial	Positive	Positive	A60	Negative	Negative
S186		Dust	Sokoto	Layers	28	Layers	Semi commercial	Negative	Negative		Negative	Negative
S187		Shoe sock	Sokoto	Broilers	8	Finisher	Small Scale	Positive	Negative		Negative	Negative
S188		Dust	Sokoto	Broilers	8	Finisher	Small Scale	Positive	Negative		Negative	Negative
S189	S_Farm 60	Shoe sock	Sokoto	Broilers	7	Finisher	Semi commercial	Positive	Positive	A61	Positive	Positive
S190		Dust	Sokoto	Broilers	7	Finisher	Semi commercial	Positive	Negative		Negative	Negative
S191		Shoe sock	Sokoto	Layers	72	Layers	Semi commercial	Negative	Negative		Negative	Negative
S192		Dust	Sokoto	Layers	72	Layers	Semi commercial	Positive	Positive	A56	Positive	Positive
S193	S_Farm 61	Shoe sock	Sokoto	Layers	19	Growers	Small Scale	Negative	Negative		Negative	Negative
S194		Dust	Sokoto	Layers	19	Growers	Small Scale	Negative	Negative		Negative	Negative
S195		Shoe sock	Sokoto	Broilers	6	Finisher	Backyard	Negative	Negative		Negative	Negative
S196		Dust	Sokoto	Broilers	6	Finisher	Backyard	Negative	Negative		Negative	Negative
S197	S_Farm 62	Shoe sock	Sokoto	Broilers	8	Finisher	Semi commercial	Negative	Negative		Negative	Negative
S198		Dust	Sokoto	Broilers	8	Finisher	Semi commercial	Negative	Negative		Negative	Negative
S199		Shoe sock	Sokoto	Layers	24	Layers	Semi commercial	Positive	Negative		Negative	Negative
S200		Dust	Sokoto	Layers	24	Layers	Semi commercial	Negative	Negative		Negative	Negative
K1	K_Farm 1	Shoe socks	Kebbi	Layer	78	Layers	Small scale	Negative	Negative		Negative	Negative
K2		Dust	Kebbi	Layer	78	Layers	Small scale	Negative	Negative		Negative	Negative
K3		Shoe socks	Kebbi	Broiler	3	Starter	Backyard	Negative	Negative		Negative	Negative
K4		Dust	Kebbi	Broiler	3	Starter	Backyard	Positive	Positive	B6	Positive	Positive
K5	K_Farm 2	Shoe socks	Kebbi	Broiler	7	Finisher	Backyard	Positive	Positive	B23	Positive	Positive
K6		Dust	Kebbi	Broiler	7	Finisher	Backyard	Positive	Positive	B26	Negative	Negative
K7		Shoe socks	Kebbi	layer	34	Layers	Backyard	Negative	Negative		Negative	Negative
K8		Dust	Kebbi	layer	34	Layers	Backyard	Negative	Negative		Negative	Negative
K9	K_Farm 3	Shoe socks	Kebbi	Layer	2	Chicks	Semi commercial	Positive	Positive	B18	Negative	Negative
K10		Dust	Kebbi	Layer	2	Chicks	Semi commercial	Positive	Positive	B35	Positive	Positive
K11		Shoe socks	Kebbi	Broiler	7	Finisher	Small scale	Positive	Negative		Negative	Negative
K12		Dust	Kebbi	Broiler	7	Finisher	Small scale	Negative	Negative		Negative	Negative
K13	K_Farm 4	Shoe socks	Kebbi	Layer	31	Layers	Semi commercial	Negative	Negative		Negative	Negative
K14		Dust	Kebbi	Layer	31	Layers	Semi commercial	Negative	Negative		Negative	Negative
K15		Shoe socks	Kebbi	Broiler	6	Finisher	Small scale	Negative	Negative		Negative	Negative
K16		Dust	Kebbi	Broiler	6	Finisher	Small scale	Negative	Negative		Negative	Negative
K17	K_Farm 5	Shoe socks	Kebbi	Layer	56	Layers	Medium scale	Negative	Negative		Negative	Negative
K18		Dust	Kebbi	Layer	56	Layers	Medium scale	Negative	Negative		Negative	Negative
K19		Shoe socks	Kebbi	Broiler	6	Finisher	Small scale	Negative	Negative		Negative	Negative
K20		Dust	Kebbi	Broiler	6	Finisher	Small scale	Negative	Negative		Negative	Negative
K21	K_Farm_6	Shoe socks	Kebbi	Layer	36	Layers	Semi commercial	Negative	Negative		Negative	Negative
K22		Dust	Kebbi	Layer	36	Layers	Semi commercial	Negative	Negative		Negative	Negative
K23		Shoe socks	Kebbi	Broiler	3	Starter	Backyard	Negative	Negative		Negative	Negative
K24		Dust	Kebbi	Broiler	3	Starter	Backyard	Negative	Negative		Negative	Negative
K25	K_Farm 7	Shoe socks	Kebbi	Layer	48	Layers	Semi commercial	Negative	Negative		Negative	Negative
K26		Dust	Kebbi	Layer	48	Layers	Semi commercial	Positive	Positive	B13	Positive	Positive
K27		Shoe socks	Kebbi	Broiler	6	Finisher	Small scale	Negative	Negative		Negative	Negative
K28		Dust	Kebbi	Broiler	6	Finisher	Small scale	Negative	Negative		Negative	Negative
K29	K_Farm 8	Shoe socks	Kebbi	Layer	40	Layers	Small scale	Positive	Positive	B15	Positive	Positive
K30		Dust	Kebbi	Layer	40	Layers	Small scale	Positive	Positive	B34	Positive	Positive
K31		Shoe socks	Kebbi	Broiler	3	Starter	Backyard	Negative	Negative		Negative	Negative
K32		Dust	Kebbi	Broiler	3	Starter	Backyard	Positive	Negative		Negative	Negative
K33	K_Farm 9	Shoe socks	Kebbi	Layer	56	Layers	Medium scale	Negative	Negative		Negative	Negative
K34		Dust	Kebbi	Layer	56	Layers	Medium scale	Negative	Negative		Negative	Negative
K35		Shoe socks	Kebbi	Broiler	6	Finisher	Small scale	Negative	Negative		Negative	Negative
K36		Dust	Kebbi	Broiler	6	Finisher	Small scale	Negative	Negative		Negative	Negative
K37	K_Farm 10	Shoe socks	Kebbi	Broiler	5	Finisher	Semi commercial	Negative	Negative		Negative	Negative
K38		Dust	Kebbi	Broiler	5	Finisher	Backyard	Negative	Negative		Negative	Negative
K39		Shoe socks	Kebbi	Layer	4	Chicks	Backyard	Negative	Negative		Negative	Negative
K40		Dust	Kebbi	Layer	4	Chicks	Backyard	Positive	Negative		Negative	Negative
K41	K_Farm 11	Shoe socks	Kebbi	Broiler	2	Starter	Backyard	Positive	Positive	B27	Positive	Positive
K42		Dust	Kebbi	Broiler	2	Starter	Backyard	Positive	Positive	B12	Positive	Positive
K43		Shoe socks	Kebbi	Layer	17	Growers	Backyard	Negative	Negative		Negative	Negative
K44		Dust	Kebbi	Layer	17	Growers	Backyard	Negative	Negative		Negative	Negative
K45	K_Farm 12	Shoe socks	Kebbi	Layer	52	Layers	Semi commercial	Positive	Positive	B7	Positive	Positive
K46		Dust	Kebbi	Layer	52	Layers	Semi commercial	Positive	Positive	B20	Positive	Positive
K47		Shoe socks	Kebbi	Broiler	5	Finisher	Small scale	Negative	Negative		Negative	Negative
K48		Dust	Kebbi	Broiler	5	Finisher	Small scale	Positive	Negative		Negative	Negative
K49	K_Farm 13	Shoe socks	Kebbi	Layer	28	Layers	Small scale	Positive	Positive	B28	Positive	Positive
K50		Dust	Kebbi	Layer	28	Layers	Small scale	Positive	Positive	B32	Positive	Positive
K51		Shoe socks	Kebbi	Broiler	1	Starter	Small scale	Negative	Negative		Negative	Negative
K52		Dust	Kebbi	Broiler	1	Starter	Small scale	Positive	Negative		Negative	Negative
K53	K_Farm 14	Shoe socks	Kebbi	Layer	32	Layers	Small scale	Negative	Negative		Negative	Negative
K54		Dust	Kebbi	Layer	32	Layers	Small scale	Negative	Negative		Negative	Negative
K55		Shoe socks	Kebbi	Broiler	3	Starter	Small scale	Positive	Negative		Negative	Negative
K56		Dust	Kebbi	Broiler	3	Starter	Small scale	Negative	Negative		Negative	Negative
K57	K_Farm 15	Shoe socks	Kebbi	Layer	40	Layers	Semi commercial	Positive	Positive	B29	Positive	Positive
K58		Dust	Kebbi	Layer	40	Layers	Semi commercial	Negative	Negative		Negative	Negative
K59		Shoe socks	Kebbi	Broiler	4	Starter	Backyard	Negative	Negative		Negative	Negative
K60		Dust	Kebbi	Broiler	4	Starter	Backyard	Positive	Positive	B4	Positive	Positive
K61	K_Farm 16	Shoe socks	Kebbi	Layer	36	Layers	Small scale	Positive	Positive	B24	Positive	Positive
K62		Dust	Kebbi	Layer	36	Layers	Small scale	Negative	Negative		Negative	Negative
K63		Shoe socks	Kebbi	Broiler	8	Starter	Small scale	Negative	Negative		Negative	Negative
K64		Dust	Kebbi	Broiler	8	Starter	Small scale	Positive	negative		Negative	Negative
K65	K_Farm 17	Shoe socks	Kebbi	Layer	55	Layers	Semi commercial	Positive	Positive	B30	Positive	Positive
K66		Dust	Kebbi	Layer	55	Layers	Semi commercial	Positive	Positive	B31	Positive	Positive
K67		Shoe socks	Kebbi	Broiler	8	Finisher	Backyard	Negative	Negative		Negative	Negative
K68		Dust	Kebbi	Broiler	8	Finisher	Backyard	Positive	Negative		Negative	Negative
K69	K_Farm 18	Shoe socks	Kebbi	Layer	56	Layers	Semi commercial	Negative	Negative		Negative	Negative
K70		Dust	Kebbi	Layer	56	Layers	Semi commercial	Positive	Positive	B33	Positive	Positive
K71		Shoe socks	Kebbi	Broiler	5	Finisher	Small scale	Negative	Negative		Negative	Negative
K72		Dust	Kebbi	Broiler	5	Finisher	Small scale	Negative	Negative		Negative	Negative
K73	K_Farm 19	Shoe socks	Kebbi	Layer	23	Layers	Semi commercial	Negative	Negative		Negative	Negative
K74		Dust	Kebbi	Layer	23	Layers	Semi commercial	Negative	Negative		Negative	Negative
K75		Shoe socks	Kebbi	Broiler	4	Starter	Backyard	Negative	Negative		Negative	Negative
K76		Dust	Kebbi	Broiler	4	Starter	Backyard	Negative	Negative		Negative	Negative
K77	K_Farm 20	Shoe socks	Kebbi	Broiler	8	Finisher	Small scale	Positive	Positive	B37	Positive	Positive
K78		Dust	Kebbi	Broiler	8	Finisher	Small scale	Negative	Negative		Negative	Negative
K79		Shoe socks	Kebbi	Layer	79	Layers	Small scale	Negative	Negative		Negative	Negative
K80		Dust	Kebbi	Layer	79	Layers	Small scale	Negative	Negative		Negative	Negative
K81	K_Farm 21	Shoe socks	Kebbi	Layer	56	Layers	Medium scale	Positive	Negative		Negative	Negative
K82		Dust	Kebbi	Layer	56	Layers	Medium scale	Negative	Negative		Negative	Negative
K83		Shoe socks	Kebbi	Broiler	6	Finisher	Small scale	Negative	Negative		Negative	Negative
K84		Dust	Kebbi	Broiler	6	Finisher	Small scale	Negative	Negative		Negative	Negative
K85	K_Farm 22	Shoe socks	Kebbi	Layer	8	Chicks	Semi commercial	Positive	Positive	B22	Positive	Positive
K86		Dust	Kebbi	Layer	8	Chicks	Semi commercial	Negative	Negative		Negative	Negative
K87		Shoe socks	Kebbi	Broiler	8	Finisher	Small scale	Negative	Negative		Negative	Negative
K88		Dust	Kebbi	Broiler	8	Finisher	Small scale	Negative	Negative		Negative	Negative
K89	K_Farm 23	Shoe socks	Kebbi	Layer	97	Layers	Semi commercial	Negative	Negative		Negative	Negative
K90		Dust	Kebbi	Layer	97	Layers	Semi commercial	Negative	Negative		Negative	Negative
K91		Shoe socks	Kebbi	Broiler	3	Starter	Small scale	Negative	Negative		Negative	Negative
K92		Dust	Kebbi	Broiler	3	Starter	Small scale	Negative	Negative		Negative	Negative
K93	K_Farm 24	Shoe socks	Kebbi	Layer	13	Growers	Small scale	Negative	Negative		Negative	Negative
K94		Dust	Kebbi	Layer	13	Growers	Small scale	Negative	Negative		Negative	Negative
K95	K_Farm 25	Shoe socks	Kebbi	Layer	104	Layers	Small scale	Negative	Negative		Negative	Negative
K96		Dust	Kebbi	Layer	104	Layers	Small scale	Negative	Negative		Negative	Negative
K97	K_Farm 26	Shoe socks	Kebbi	Layer	8	Chicks	Semi commercial	Negative	Negative		Negative	Negative
K98		Dust	Kebbi	Layer	8	Chicks	Semi commercial	Positive	Positive	B16	Positive	Positive
K99		Shoe socks	Kebbi	Broiler	3	Starter	Small scale	Negative	Negative		Negative	Negative
K100		Dust	Kebbi	Broiler	3	Starter	Small scale	Positive	Negative		Negative	Negative
K101	K_Farm 27	Shoe socks	Kebbi	Layer	36	Layers	Semi commercial	Positive	Positive	B19	Negative	Negative
K102		Dust	Kebbi	Layer	36	Layers	Semi commercial	Positive	Positive	B36	Positive	Positive
K103		Shoe socks	Kebbi	Broiler	3	Starter	Backyard	Negative	Negative		Negative	Negative
K104		Dust	Kebbi	Broiler	3	Starter	Backyard	Negative	Negative		Negative	Negative
K105	K_Farm 28	Shoe socks	Kebbi	Layer	31	Layers	Semi commercial	Negative	Negative		Negative	Negative
K106		Dust	Kebbi	Layer	31	Layers	Semi commercial	Positive	Positive	B14	Positive	Positive
K107		Shoe socks	Kebbi	Broiler	6	Finisher	Small scale	Negative	Negative		Negative	Negative
K108		Dust	Kebbi	Broiler	6	Finisher	Small scale	Negative	Negative		Negative	Negative
K109	K_Farm 29	Shoe socks	Kebbi	Layer	35	Layers	Small scale	Positive	Positive	B2	Negative	Negative
K110		Dust	Kebbi	Layer	35	Layers	Small scale	Positive	Positive	B5	Positive	Positive
K111	K_Farm 30	Shoe socks	Kebbi	Broiler	8	Finisher	Backyard	Positive	Positive	B17	Positive	Positive
K112		Dust	Kebbi	Broiler	8	Finisher	Backyard	Negative	Negative		Negative	Negative
K113		Shoe socks	Kebbi	Layer	72	Layers	Backyard	Negative	Negative		Negative	Negative
K114		Dust	Kebbi	Layer	72	Layers	Backyard	Negative	negative		Negative	Negative
K115	K_Farm 31	Shoe socks	Kebbi	Layer	13	Growers	Small scale	Negative	Negative		Negative	Negative
K116		Dust	Kebbi	Layer	13	Growers	Small scale	Negative	Negative		Negative	Negative
K117	K_Farm 32	Shoe socks	Kebbi	Broiler	8	Finisher	Backyard	Positive	Negative		Negative	Negative
K118		Dust	Kebbi	Broiler	8	Finisher	Backyard	Negative	Negative		Negative	Negative
K119		Shoe socks	Kebbi	Layer	17	Growers	Backyard	Negative	Negative		Negative	Negative
K120		Dust	Kebbi	Layer	17	Growers	Backyard	Negative	Negative		Negative	Negative
K121	K_Farm 33	Shoe socks	Kebbi	Broiler	12	Finisher	Backyard	Positive	Negative		Negative	Negative
K122		Dust	Kebbi	Broiler	12	Finisher	Backyard	Negative	Negative		Negative	Negative
K123		Shoe socks	Kebbi	Layer	19	Growers	Backyard	Negative	Negative		Negative	Negative
K124		Dust	Kebbi	Layer	19	Growers	Backyard	Negative	Negative		Negative	Negative
K125	K_Farm 34	Shoe socks	Kebbi	Broiler	5	Finisher	Backyard	Negative	Negative		Negative	Negative
K126		Dust	Kebbi	Broiler	5	Finisher	Backyard	Positive	Positive	B11	Negative	Negative
K127		Shoe socks	Kebbi	Layer	25	Layers	Backyard	Negative	Negative		Negative	Negative
K128		Dust	Kebbi	Layer	25	Layers	Backyard	Negative	Negative		Negative	Negative
K129	K_Farm 35	Shoe socks	Kebbi	Layer	52	Layers	Small scale	Negative	Negative		Negative	Negative
K130		Dust	Kebbi	Layer	52	Layers	Small scale	Negative	Negative		Negative	Negative
K131		Shoe socks	Kebbi	Broiler	7	Finisher	Small scale	Negative	Negative		Negative	Negative
K132		Dust	Kebbi	Broiler	7	Finisher	Small scale	Negative	Negative		Negative	Negative
K133	K_Farm 36	Shoe socks	Kebbi	Layer	60	Layers	Small scale	Positive	Positive	B21	Positive	Positive
K134		Dust	Kebbi	Layer	60	Layers	Small scale	Negative	Negative		Negative	Negative
K135		Shoe socks	Kebbi	Broiler	12	Finisher	Backyard	Negative	Negative		Negative	Negative
K136		Dust	Kebbi	Broiler	12	Finisher	Backyard	Negative	Negative		Negative	Negative
K137	K_Farm 37	Shoe socks	Kebbi	Layer	68	Layers	Small scale	Negative	Negative		Negative	Negative
K138		Dust	Kebbi	Layer	68	Layers	Small scale	Positive	Positive	B10	Positive	Positive
K139	K_Farm 38	Shoe socks	Kebbi	Layer	36	Layers	Small scale	Negative	Negative		Negative	Negative
K140		Dust	Kebbi	Layer	36	Layers	Small scale	Negative	Negative		Negative	Negative
K141		Shoe socks	Kebbi	Broiler	6	Finisher	Semi commercial	Negative	Negative		Negative	Negative
K142		Dust	Kebbi	Broiler	6	Finisher	Semi commercial	Negative	Negative		Negative	Negative
K143	K_Farm 39	Shoe socks	Kebbi	Layer	48	Layers	Small scale	Positive	Positive	B1	Negative	Negative
K144		Dust	Kebbi	Layer	48	Layers	Small scale	Positive	Positive	B8	Negative	Negative
K145		Shoe socks	Kebbi	Broiler	6	Finisher	Small scale	Negative	Negative		Negative	Negative
K146		Dust	Kebbi	Broiler	6	Finisher	Small scale	Negative	Negative		Negative	Negative
K147	K_Farm 40	Shoe socks	Kebbi	Layer	12	Growers	Small scale	Negative	Negative		Negative	Negative
K148		Dust	Kebbi	Layer	12	Growers	Small scale	Positive	Positive	B9	Positive	Positive
K149		Shoe socks	Kebbi	Broiler	5	Finisher	Small scale	Negative	Negative		Negative	Negative
K150		Dust	Kebbi	Broiler	5	Finisher	Small scale	Negative	Negative		Negative	Negative
K151	K_Farm 41	Shoe socks	Kebbi	Layer	13	Growers	Small scale	Negative	Negative		Negative	Negative
K152		Dust	Kebbi	Layer	13	Growers	Small scale	Positive	Positive	B3	Negative	Negative
K153	K_Farm 42	Shoe socks	Kebbi	Layer	72	Layers	Large scale	Negative	Negative		Negative	Negative
K154		Dust	Kebbi	Layer	72	Layers	Large scale	Positive	Negative		Negative	Negative
K155		Shoe socks	Kebbi	Broiler	6	Finisher	Medium scale	Negative	Negative		Negative	Negative
K156		Dust	Kebbi	Broiler	6	Finisher	Medium scale	Negative	Negative		Negative	Negative
K157	K_Farm 43	Shoe socks	Kebbi	Layer	37	Layers	Large scale	Negative	Negative		Negative	Negative
K158		Dust	Kebbi	Layer	37	Layers	Large scale	Positive	Negative		Negative	Negative
K159		Shoe socks	Kebbi	Broiler	5	Finisher	Small scale	Negative	Negative		Negative	Negative
K160		Dust	Kebbi	Broiler	5	Finisher	Small scale	Negative	Negative		Negative	Negative
K161	K_Farm 44	Shoe socks	Kebbi	Layer	97	Layers	Large scale	Negative	Negative		Negative	Negative
K162		Dust	Kebbi	Layer	97	Layers	Large scale	Positive	Negative		Negative	Negative
K163		Shoe socks	Kebbi	Broiler	1	Starter	Small scale	Negative	Negative		Negative	Negative
K164		Dust	Kebbi	Broiler	1	Starter	Small scale	Negative	Negative		Negative	Negative
K165	K_Farm 45	Shoe socks	Kebbi	Layer	48	Layers	Semi commercial	Negative	Negative		Negative	Negative
K166		Dust	Kebbi	Layer	48	Layers	Semi commercial	Negative	Negative		Negative	Negative
K167		Shoe socks	Kebbi	Broiler	6	Finisher	Small scale	Negative	Negative		Negative	Negative
K168		Dust	Kebbi	Broiler	6	Finisher	Small scale	Negative	Negative		Negative	Negative
K169	K_Farm 46	Shoe socks	Kebbi	Broiler	8	Finisher	Backyard	Negative	Negative		Negative	Negative
K170		Dust	Kebbi	Broiler	8	Finisher	Backyard	Negative	Negative		Negative	Negative
K171		Shoe socks	Kebbi	Layer	17	Growers	Backyard	Negative	Negative		Negative	Negative
K172		Dust	Kebbi	Layer	17	Growers	Backyard	Negative	Negative		Negative	Negative
K173	K_Farm 47	Shoe socks	Kebbi	Layer	35	Layers	Small scale	Negative	Negative		Negative	Negative
K174		Dust	Kebbi	Layer	35	Layers	Small scale	Negative	Negative		Negative	Negative
K175	K_Farm 48	Shoe socks	Kebbi	Layer	104	Layers	Semi commercial	Negative	Negative		Negative	Negative
K176		Dust	Kebbi	Layer	104	Layers	Semi commercial	Negative	Negative		Negative	Negative
Z1	Z_Farm 1	Shoe socks	Zamfara	Layer	18	Growers	Large scale	Positive	Positive	C3	Positive	Positive
Z2		Dust	Zamfara	Layer	18	Growers	Large scale	Positive	Negative		Negative	Negative
Z3		Shoe socks	Zamfara	Broiler	7	Finisher	Small scale	Positive	Negative		Negative	Negative
Z4		Dust	Zamfara	Broiler	7	Finisher	Small scale	Negative	Negative		Negative	Negative
Z5	Z_Farm 2	Shoe socks	Zamfara	Layer	2	Chicks	Small scale	Positive	Positive	C22	Positive	Positive
Z6		Dust	Zamfara	Layer	2	Chicks	Small scale	Positive	Negative		Negative	Negative
Z7		Shoe socks	Zamfara	Broiler	8	Finisher	Small scale	Negative	Negative		Negative	Negative
Z8		Dust	Zamfara	Broiler	8	Finisher	Small scale	Positive	Negative		Negative	Negative
Z9	Z_Farm 3	Shoe socks	Zamfara	Layer	7	Chicks	Large scale	Positive	Positive	C53	Positive	Positive
Z10		Dust	Zamfara	Layer	7	Chicks	Large scale	Positive	Positive	C16	Positive	Positive
Z11		Shoe socks	Zamfara	Broiler	5	Finisher	Small scale	Negative	Negative		Negative	Negative
Z12		Dust	Zamfara	Broiler	5	Finisher	Small scale	Positve	Negative		Negative	Negative
Z13	Z_Farm 4	Shoe socks	Zamfara	Layer	42	Layers	Large scale	Positive	Negative		Negative	Negative
Z14		Dust	Zamfara	Layer	42	Layers	Large scale	Positive	Positive	C1	Positive	Positive
Z15	Z_Farm 5	Shoe socks	Zamfara	Layer	102	Layers	Medium scale	Positive	Positive	C6	Positive	Positive
Z16		Dust	Zamfara	Layer	102	Layers	Medium scale	Positive	Positive	C41	Negative	Negative
Z17		Shoe socks	Zamfara	Broiler	5	Finisher	Medium scale	Negative	Negative		Negative	Negative
Z18		Dust	Zamfara	Broiler	5	Finisher	Medium scale	Positive	Negative		Negative	Negative
Z19	Z_Farm 6	Shoe socks	Zamfara	Layer	97	Layers	Medium scale	Positive	Negative		Negative	Negative
Z20		Dust	Zamfara	Layer	97	Layers	Medium scale	Positive	Positive	C34	Positive	Positive
Z21		Shoe socks	Zamfara	Broiler	6	Finisher	Small scale	Negative	Negative		Negative	Negative
Z22		Dust	Zamfara	Broiler	6	Finisher	Small scale	Negative	Negative		Negative	Negative
Z23	Z_Farm 7	Shoe socks	Zamfara	Layer	1	Chicks	Large scale	Positive	Negative		Negative	Negative
Z24		Dust	Zamfara	Layer	1	Chicks	Large scale	Positive	Negative		Negative	Negative
Z25		Shoe socks	Zamfara	Broiler	1	Starter	Small scale	Negative	Negative		Negative	Negative
Z26		Dust	Zamfara	Broiler	1	Starter	Small scale	Negative	Negative		Negative	Negative
Z27	Z_Farm 8	Shoe socks	Zamfara	Layer	80	Layers	Large scale	Positive	Positive	C28	Positive	Positive
Z28		Dust	Zamfara	Layer	80	Layers	Large scale	Positive	Negative		Negative	Negative
Z29		Shoe socks	Zamfara	Broiler	1	Starter	Small scale	Negative	Negative		Negative	Negative
Z30		Dust	Zamfara	Broiler	1	Starter	Small scale	Negative	Negative		Negative	Negative
Z31	Z_Farm 9	Shoe socks	Zamfara	Broiler	6	Finisher	Medium scale	Positive	Positive	C32	Negative	Negative
Z32		Dust	Zamfara	Broiler	6	Finisher	Medium scale	Positive	Positive	C25	Positive	Positive
Z33	Z_Farm 10	Shoe socks	Zamfara	Layer	46	Layers	Large scale	Negative	Negative		Negative	Negative
Z34		Dust	Zamfara	Layer	46	Layers	Large scale	Negative	Negative		Negative	Negative
Z35		Shoe socks	Zamfara	Broiler	8	Finisher	Small scale	Negative	Negative		Negative	Negative
Z36		Dust	Zamfara	Broiler	8	Finisher	Small scale	Negative	Negative		Negative	Negative
Z37	Z_Farm 11	Shoe socks	Zamfara	Layer	96	Layers	Small scale	Negative	Negative		Negative	Negative
Z38		Dust	Zamfara	Layer	96	Layers	Small scale	Negative	Negative		Negative	Negative
Z39		Shoe socks	Zamfara	Broiler	5	Finisher	Small scale	Negative	Negative		Negative	Negative
Z40		Dust	Zamfara	Broiler	5	Finisher	Small scale	Negative	Negative		Negative	Negative
Z41	Z_Farm 12	Shoe socks	Zamfara	Layer	23	Layers	Large scale	Positive	Positive	C8	Negative	Negative
Z42		Dust	Zamfara	Layer	23	Layers	Large scale	Positive	Negative		Negative	Negative
Z43		Shoe socks	Zamfara	Broiler	6	Finisher	Small scale	Negative	Negative		Negative	Negative
Z44		Dust	Zamfara	Broiler	6	Finisher	Small scale	Negative	Negative		Negative	Negative
Z45	Z_Farm 13	Shoe socks	Zamfara	Layer	46	Layers	Large scale	Positive	Positive	C13	Positive	Positive
Z46		Dust	Zamfara	Layer	46	Layers	Large scale	Positive	Positive	C23	Positive	Positive
Z47		Shoe socks	Zamfara	Broiler	8	Finisher	Small scale	Negative	Negative		Negative	Negative
Z48		Dust	Zamfara	Broiler	8	Finisher	Small scale	Positive	Negative		Negative	Negative
Z49	Z_Farm 14	Shoe socks	Zamfara	Layer	99	Layers	Large scale	Positive	Negative		Negative	Negative
Z50		Dust	Zamfara	Layer	99	Layers	Large scale	Positive	Positive	C27	Positive	Positive
Z51		Shoe socks	Zamfara	Broiler	2	Starter	Medium scale	Positive	Negative		Negative	Negative
Z52		Dust	Zamfara	Broiler	2	Starter	Medium scale	Negative	Negative		Negative	Negative
Z53	Z_Farm 15	Shoe socks	Zamfara	Layer	40	Layers	Small scale	Negative	Negative		Negative	Negative
Z54		Dust	Zamfara	Layer	40	Layers	Small scale	Negative	Negative		Negative	Negative
Z55		Shoe socks	Zamfara	Layer	5	Chicks	Small scale	Negative	Negative		Negative	Negative
Z56		Dust	Zamfara	Layer	5	Chicks	Small scale	Negative	Negative		Negative	Negative
Z57	Z_Farm 16	Shoe socks	Zamfara	Layer	46	Layers	Large scale	Negative	Negative		Negative	Negative
Z58		Dust	Zamfara	Layer	46	Layers	Large scale	Negative	Negative		Negative	Negative
Z59		Shoe socks	Zamfara	Broiler	8	Finisher	Small scale	Negative	Negative		Negative	Negative
Z60		Dust	Zamfara	Broiler	8	Finisher	Small scale	Negative	Negative		Negative	Negative
Z61	Z_Farm 17	Shoe socks	Zamfara	Layer	48	Layers	Large scale	Positive	Negative		Negative	Negative
Z62		Dust	Zamfara	Layer	48	Layers	Large scale	Positive	Positive	C42	Positive	Positive
Z63	Z_Farm 18	Shoe socks	Zamfara	Layer	16	Growers	Large scale	Negative	Negative		Negative	Negative
Z64		Dust	Zamfara	Layer	16	Growers	Large scale	Negative	Negative		Negative	Negative
Z65		Shoe socks	Zamfara	Broiler	5	Finisher	Large scale	Negative			Negative	Negative
Z66		Dust	Zamfara	Broiler	5	Finisher	Large scale	Negative			Negative	Negative
Z67	Z_Farm 19	Shoe socks	Zamfara	Layer	104	Layers	Small scale	Positive	Positive	C37	Positive	Positive
Z68		Dust	Zamfara	Layer	104	Layers	Small scale	Positive	Positive	C30	Positive	Positive
Z69		Shoe socks	Zamfara	Broiler	5	Finisher	Small scale	Negative	Negative		Negative	Negative
Z70		Dust	Zamfara	Broiler	5	Finisher	Small scale	Positive	Negative		Negative	Negative
Z71	Z_Farm 20	Shoe socks	Zamfara	Layer	46	Layers	Large scale	Negative	Negative		Negative	Negative
Z72		Dust	Zamfara	Layer	46	Layers	Large scale	Negative	Negative		Negative	Negative
Z73		Shoe socks	Zamfara	Broiler	8	Finisher	Small scale	Negative	Negative		Negative	Negative
Z74		Dust	Zamfara	Broiler	8	Finisher	Small scale	Negative	Negative		Negative	Negative
Z75	Z_Farm 21	Shoe socks	Zamfara	Layer	72	Layers	Large scale	Positive	Negative		Negative	Negative
Z76		Dust	Zamfara	Layer	72	Layers	Large scale	Positive	Positive	C2	Negative	Negative
Z77		Shoe socks	Zamfara	Broiler	6	Finisher	Small scale	Negative	Negative		Negative	Negative
Z78		Dust	Zamfara	Broiler	6	Finisher	Small scale	Negative	Negative		Negative	Negative
Z79	Z_Farm 22	Shoe socks	Zamfara	Broiler	2	Starter	Backyard	Positive	Negative		Negative	Negative
Z80		Dust	Zamfara	Broiler	2	Starter	Backyard	Positive	Positive	C17	Positive	Positive
Z81		Shoe socks	Zamfara	Layer	19	Growers	Backyard	Negative	Negative		Negative	Negative
Z82		Dust	Zamfara	Layer	19	Growers	Backyard	Positive	Negative		Negative	Negative
Z83	Z_Farm 23	Shoe socks	Zamfara	Broiler	7	Finisher	Backyard	Positive	Positive	C20	Positive	Positive
Z84		Dust	Zamfara	Broiler	7	Finisher	Backyard	Positive	Positive	C43	Negative	Negative
Z85	Z_Farm 24	Shoe socks	Zamfara	Broiler	5	Finisher	Backyard	Positive	Positive	C19	Negative	Negative
Z86		Dust	Zamfara	Broiler	5	Finisher	Backyard	Positive	Positive	C9	Negative	Negative
Z87		Shoe socks	Zamfara	Layer	45	Layers	Backyard	Negative	Negative		Negative	Negative
Z88		Dust	Zamfara	Layer	45	Layers	Backyard	Positive	Negative		Negative	Negative
Z89	Z_Farm 25	Shoe socks	Zamfara	Broiler	7	Finisher	Backyard	Positive	Positive	C31	Positive	Positive
Z90		Dust	Zamfara	Broiler	7	Finisher	Backyard	Positive	Negative		Negative	Negative
Z91	Z_Farm 26	Shoe socks	Zamfara	Broiler	8	Finisher	Backyard	Positive	Positive	C36	Positive	Positive
Z92		Dust	Zamfara	Broiler	8	Finisher	Backyard	Positive	Negative		Negative	Negative
Z93		Shoe socks	Zamfara	Layer	18	Growers	Backyard	Negative	Negative		Negative	Negative
Z94		Dust	Zamfara	Layer	18	Growers	Backyard	Positive	Negative		Negative	Negative
Z95	Z_Farm 27	Shoe socks	Zamfara	Layer	96	Layers	Large scale	Positive	Positive	C44	Positive	Positive
Z96		Dust	Zamfara	Layer	96	Layers	Large scale	Positive	Positive	C29	Positive	Positive
Z97		Shoe socks	Zamfara	Broiler	7	Finisher	Small scale	Negative	Negative		Negative	Negative
Z98		Dust	Zamfara	Broiler	7	Finisher	Small scale	Negative	Negative		Negative	Negative
Z99	Z_Farm 28	Shoe socks	Zamfara	Layer	16	Growers	Large scale	Positive	Negative		Negative	Negative
Z100		Dust	Zamfara	Layer	16	Growers	Large scale	Positive	Negative		Negative	Negative
Z101	Z_Farm 29	Shoe socks	Zamfara	Layer	15	Growers	Large scale	Positive	Positive	C18	Positive	Positive
Z102		Dust	Zamfara	Layer	15	Growers	Large scale	Positive	Negative		Negative	Negative
Z103		Shoe socks	Zamfara	Broiler	3	Starter	Small scale	Negative	Negative		Negative	Negative
Z104		Dust	Zamfara	Broiler	3	Starter	Small scale	Negative	Negative		Negative	Negative
Z105	Z_Farm 30	Shoe socks	Zamfara	Layer	96	Layers	Large scale	Positive	Negative		Negative	Negative
Z106		Dust	Zamfara	Layer	96	Layers	Large scale	Positive	Negative		Negative	Negative
Z107		Shoe socks	Zamfara	Broiler	7	Finisher	Small scale	Negative	Negative		Negative	Negative
Z108		Dust	Zamfara	Broiler	7	Finisher	Small scale	Negative	Negative		Negative	Negative
Z109	Z_Farm 31	Shoe socks	Zamfara	Layer	14	Growers	Large scale	Positive	Positive	C35	Positive	Positive
Z110		Dust	Zamfara	Layer	14	Growers	Large scale	Positive	Positive	C21	Negative	Negative
Z111		Shoe socks	Zamfara	Broiler	9	Finisher	Medium scale	Negative	Negative		Negative	Negative
Z112		Dust	Zamfara	Broiler	9	Finisher	Medium scale	Negative	Negative		Negative	Negative
Z113	Z_Farm 32	Shoe socks	Zamfara	Broiler	5	Finisher	Large scale	Positive	Positive	C15	Positive	Positive
Z114		Dust	Zamfara	Broiler	5	Finisher	Large scale	Positive	Positive	C11	Positive	Positive
Z115	Z_Farm 33	Shoe socks	Zamfara	Layer	16	Growers	Large scale	Positive	Positive	C26	Negative
Z116		Dust	Zamfara	Layer	16	Growers	Large scale	Positive	Positive	C45	Positive	Positive
Z117	Z_Farm 34	Shoe socks	Zamfara	Broiler	8	Finisher	Large scale	Positive	Negative		Negative	Negative
Z118		Dust	Zamfara	Broiler	8	Finisher	Large scale	Positive	Positive	C24	Positive	Positive
Z119		Shoe socks	Zamfara	Layer	23	Layers	Large scale	Negative	Negative		Negative	Negative
Z120		Dust	Zamfara	Layer	23	Layers	Large scale	Negative	Negative		Negative	Negative
Z121	Z_Farm 35	Shoe socks	Zamfara	Layer	50	Layers	Large scale	Positive	Positive	C46	Positive	Positive
Z122		Dust	Zamfara	Layer	50	Layers	Large scale	Positive	Negative		Negative	Negative
Z123		Shoe socks	Zamfara	Broiler	8	Finisher	Small scale	Negative	Negative		Negative	Negative
Z124		Dust	Zamfara	Broiler	8	Finisher	Small scale	Negative	Negative		Negative	Negative
Z125	Z_Farm 36	Shoe socks	Zamfara	Layer	70	Layers	Large scale	Positive	Positive	C5	Positive	Positive
Z126		Dust	Zamfara	Layer	70	Layers	Large scale	Positive	Positive	C4	Negative	Negative
Z127	Z_Farm 37	Shoe socks	Zamfara	Layer	96	Layers	Large scale	Positive	Positive	C7	Positive	Positive
Z128		Dust	Zamfara	Layer	96	Layers	Large scale	Positive	Positive	C33	Positive	Positive
Z129	Z_Farm 38	Shoe socks	Zamfara	Layer	27	Layers	Semi commercial	Positive	Negative		Negative	Negative
Z130		Dust	Zamfara	Layer	27	Layers	Semi commercial	Positive	Negative	C47	Negative	Negative
Z131		Shoe socks	Zamfara	Broiler	8	Finisher	Small scale	Negative	Negative		Negative	Negative
Z132		Dust	Zamfara	Broiler	8	Finisher	Small scale	Negative	Negative		Negative	Negative
Z133	Z_Farm 39	Shoe socks	Zamfara	Layer	14	Growers	Large scale	Negative	Negative		Negative	Negative
Z134		Dust	Zamfara	Layer	14	Growers	Large scale	Negative	Negative		Negative	Negative
Z135		Shoe socks	Zamfara	Broiler	9	Finisher	Medium scale	Negative	Negative		Negative	Negative
Z136		Dust	Zamfara	Broiler	9	Finisher	Medium scale	Negative	Negative		Negative	Negative
Z137	Z_Farm 40	Shoe socks	Zamfara	Layer	72	Layers	Semi commercial	Positive	Positive	C14	Positive	Positive
Z138		Dust	Zamfara	Layer	72	Layers	Semi commercial	Positive	Negative		Negative	Negative
Z139	Z_Farm 41	Shoe socks	Zamfara	Broiler	5	Finisher	Backyard	Negative	Negative		Negative	Negative
Z140		Dust	Zamfara	Broiler	5	Finisher	Backyard	Negative	Negative		Negative	Negative
Z141	Z_Farm 42	Shoe socks	Zamfara	layers	68	Layers	Small scale	Negative	Negative		Negative	Negative
Z142		Dust	Zamfara	Layers	68	Layers	Small scale	Negative	Negative		Negative	Negative
Z143		Shoe socks	Zamfara	Broilers	3	Starter	Small scale	Negative	Negative		Negative	Negative
Z144		Dust	Zamfara	Broilers	3	Starter	Small scale	Negative	Negative		Negative	Negative
Z145	Z_Farm 43	Shoe socks	Zamfara	layers	25	Layers	Medium scale	Negative	Negative		Negative	Negative
Z146		Dust	Zamfara	Layers	25	Layers	Medium scale	Negative	Negative		Negative	Negative
Z147		Shoe socks	Zamfara	Broilers	5	Finisher	Medium scale	Negative	Negative		Negative	Negative
Z148		Dust	Zamfara	broilers	5	Finisher	Medium scale	Negative	Negative		Negative	Negative
Z149	Z_Farm 44	Shoe socks	Zamfara	Layer	24	Layers	Small scale	Positive	Positive	C10	Positive	Positive
Z150		Dust	Zamfara	Layer	24	Layers	Small scale	Positive	Positive	C48	Positive	Positive
Z151		Shoe socks	Zamfara	Broiler	8	Finisher	Small scale	Negative	Negative		Negative	Negative
Z152		Dust	Zamfara	Broiler	8	Finisher	Small scale	Negative	Negative		Negative	Negative
Z153	Z_Farm 45	Shoe socks	Zamfara	Broiler	5	Finisher	Backyard	Positive	Negative		Negative	Negative
Z154		Dust	Zamfara	Broiler	5	Finisher	Backyard	Positive	Positive	C12	Positive	Positive
Z155	Z_Farm 46	Shoe socks	Zamfara	Layer	32	Layers	Backyard	Positive	Positive	C49	Positive	Positive
Z156		Dust	Zamfara	Layer	32	Layers	Backyard	Positive	Negative		Negative	Negative
Z157		Shoe socks	Zamfara	Broilers	6	Finisher	Backyard	Negative	Negative		Negative	Negative
Z158		Dust	Zamfara	Broilers	6	Finisher	Backyard	Negative	Negative		Negative	Negative
Z159	Z_Farm 47	Shoe socks	Zamfara	Layer	28	Layers	Semi commercial	Positive	Positive	C38	Negative	Negative
Z160		Dust	Zamfara	Layer	28	Layers	Semi commercial	Positive	Positive	C50	Positive	Positive
Z161		Shoe socks	Zamfara	Broilers	1	Starter	Small scale	Negative	Negative		Negative	Negative
Z162		Dust	Zamfara	Broilers	1	Starter	Small scale	Negative	Negative		Negative	Negative
Z163	Z_Farm 48	Shoe socks	Zamfara	Layer	100	Layers	Large scale	Positive	Positive	C39	Positive	Positive
Z164		Dust	Zamfara	Layer	100	Layers	Large scale	Positive	Negative		Negative	Negative
Z165		Shoe socks	Zamfara	Broilers	4	Starter	Small scale	Negative	Negative		Negative	Negative
Z166		Dust	Zamfara	Broilers	4	Starter	Small scale	Negative	Negative		Negative	Negative
Z167	Z_Farm 49	Shoe socks	Zamfara	Layer	23	Layers	Medium scale	Negative	Negative		Negative	Negative
Z168		Dust	Zamfara	Layer	23	Layers	Medium scale	Negative	Negative		Negative	Negative
Z169	Z_Farm 50	Shoe socks	Zamfara	Broilers	7	Finisher	Medium scale	Negative	Negative		Negative	Negative
Z170		Dust	Zamfara	Broilers	7	Finisher	Medium scale	Negative	Negative		Negative	Negative
Z171	Z_Farm 51	Shoe socks	Zamfara	Layers	53	Layers	Medium scale	Negative	Negative		Negative	Negative
Z172		Dust	Zamfara	Layer	53	Layers	Medium scale	Negative	Negative		Negative	Negative
Z173		Shoe socks	Zamfara	Broilers	7	Finisher	Medium scale	Negative	Negative		Negative	Negative
Z174		Dust	Zamfara	Broilers	7	Finisher	Medium scale	Negative	Negative		Negative	Negative
Z175	Z_Farm 52	Shoe socks	Zamfara	Layer	48	Layers	Large scale	Positive	Positive	C40	Negative	Negative
Z176		Dust	Zamfara	Layer	48	Layers	Large scale	Positive	Positive	C51	Positive	Positive
Z177	Z_Farm 53	Shoe socks	Zamfara	Layer	70	Layers	Large scale	Positive	Negative		Negative	Negative
Z178		Dust	Zamfara	Layer	70	Layers	Large scale	Positive	Positive	C52	Positive	Positive
Z179	Z_Farm 54	Shoe socks	Zamfara	Layer	2	Chicks	Small scale	Negative	Negative		Negative	Negative
Z180		Dust	Zamfara	Layer	2	Chicks	Small scale	Negative	Negative		Negative	Negative
Z181	Z_Farm 55	Shoe socks	Zamfara	Broiler	8	Finisher	Small scale	Negative	Negative		Negative	Negative
Z182		Dust	Zamfara	Broiler	8	Finisher	Small scale	Negative	Negative		Negative	Negative
