# Supplementary material for: Prevalence and risk factors of Salmonella in commercial poultry farms in Nigeria
Source: PLoS One. 2020 Sep 23;15(9):e0238190. doi: 10.1371/journal.pone.0238190 (PMC7510976; doi:10.1371/journal.pone.0238190)
Supplement: S2 File — (XLSX) [file pone.0238190.s004.xlsx]

## Sheet: Sheet1
Isolate_ID	Acession	Study	Sample	Experiment	# contigs (>= 10000 bp)	# contigs (>= 25000 bp)	# contigs (>= 50000 bp)	Total length (>= 0 bp)	Total length (>= 1000 bp)	Total length (>= 5000 bp)	Total length (>= 10000 bp)	Total length (>= 25000 bp)	Total length (>= 50000 bp)	# contigs	Largest contig	Total length	GC (%)	N50	N75	L50	L75	# N's per 100 kbp
A5	ERR4145367	ERP120792	ERS4396954 (SAMEA6635694)	ERX4112639	39	38	32	4614052	4592258	4554760	4513264	4491659	4291324	73	442683	4600680	52.18	175414	83158	9	19	0
A12	ERR4145342	ERP120792	ERS4396955 (SAMEA6635695)	ERX4112614	40	35	26	4804758	4778907	4758330	4737476	4637340	4328100	70	689145	4790825	52.24	228730	83805	7	16	0
A15	ERR4145343	ERP120792	ERS4396956 (SAMEA6635696)	ERX4112615	130	67	23	4782801	4751704	4590117	4367143	3261739	1757832	252	129263	4772360	52.31	36492	20491	38	81	0.8
A16	ERR4145344	ERP120792	ERS4396957 (SAMEA6635697)	ERX4112616	87	62	28	4833880	4799938	4727412	4646422	4214623	2959899	150	309245	4816664	52.23	70317	37841	19	43	0
A18	ERR4145345	ERP120792	ERS4396958 (SAMEA6635698)	ERX4112617	115	69	31	4950166	4918411	4799294	4693443	3901234	2591561	201	198064	4937696	52.08	52261	26807	29	62	0
A24	ERR4145346	ERP120792	ERS4396959 (SAMEA6635699)	ERX4112618	55	46	38	4684723	4653510	4609568	4552508	4396107	4116913	98	204616	4665080	52.2	109603	69891	15	28	0
A25	ERR4145347	ERP120792	ERS4396960 (SAMEA6635700)	ERX4112619	37	36	29	4615016	4550101	4537970	4522158	4499446	4234660	80	399128	4569594	52.26	163184	104263	11	19	0
A27	ERR4145348	ERP120792	ERS4396961 (SAMEA6635701)	ERX4112620	108	68	30	4764221	4725848	4585318	4361117	3629194	2344756	235	149115	4754625	52.25	49507	25772	31	66	0.78
A28	ERR4145349	ERP120792	ERS4396962 (SAMEA6635702)	ERX4112621	129	71	25	4724411	4686370	4574926	4317352	3339854	1805980	251	171579	4713661	52.27	36847	21488	38	80	1.19
A29	ERR4145350	ERP120792	ERS4396963 (SAMEA6635703)	ERX4112622	45	34	25	4835154	4812754	4791665	4780142	4583777	4225047	68	617358	4822002	52.2	177057	97105	8	17	0
A31	ERR4145351	ERP120792	ERS4396964 (SAMEA6635704)	ERX4112623	25	24	17	4718012	4705517	4692745	4681041	4656655	4405515	41	1202205	4711902	52.18	436787	226163	4	7	0
A32	ERR4145352	ERP120792	ERS4396965 (SAMEA6635705)	ERX4112624	42	34	27	4670095	4645057	4616143	4602963	4458699	4195445	66	390107	4650979	52.21	183138	98691	9	18	0
A34	ERR4145353	ERP120792	ERS4396966 (SAMEA6635706)	ERX4112625	27	26	21	4686582	4669205	4631454	4615758	4604182	4448292	50	713367	4673595	52.3	367558	143427	5	10	0
A35	ERR4145354	ERP120792	ERS4396967 (SAMEA6635707)	ERX4112626	45	38	31	4709441	4657920	4629251	4613723	4483399	4242538	102	334665	4682305	52.31	159719	93441	11	20	0
A37	ERR4145355	ERP120792	ERS4396968 (SAMEA6635708)	ERX4112627	40	36	26	4581012	4560411	4543288	4530687	4473399	4090432	63	379922	4568520	52.21	176404	91212	9	17	0
A39	ERR4145356	ERP120792	ERS4396969 (SAMEA6635709)	ERX4112628	49	37	33	4940990	4814454	4799044	4741274	4528082	4395007	141	354620	4860631	52.21	146967	84062	11	22	0
A40	ERR4145357	ERP120792	ERS4396970 (SAMEA6635710)	ERX4112629	89	64	35	4826780	4799878	4744844	4680771	4231495	3214712	137	228650	4811507	52.24	68784	38600	22	44	0
A44	ERR4145358	ERP120792	ERS4396971 (SAMEA6635711)	ERX4112630	32	28	21	4677596	4649267	4621300	4612603	4535612	4302639	59	903642	4659192	52.24	284222	156054	6	11	0
A48	ERR4145359	ERP120792	ERS4396972 (SAMEA6635712)	ERX4112631	41	38	28	4602682	4568967	4526675	4518443	4468311	4092697	78	456642	4579570	52.21	163734	80561	10	19	0
A51	ERR4145360	ERP120792	ERS4396973 (SAMEA6635713)	ERX4112632	34	31	27	4670152	4656236	4635087	4623220	4571787	4437868	50	471494	4660444	52.2	226163	104317	7	16	0
A52	ERR4145361	ERP120792	ERS4396974 (SAMEA6635714)	ERX4112633	28	26	22	4746380	4717658	4695417	4670292	4635724	4506312	63	555405	4730219	52.18	254254	158065	6	12	0
A53	ERR4145362	ERP120792	ERS4396975 (SAMEA6635715)	ERX4112634	31	29	23	4673207	4644860	4606801	4590495	4559916	4359569	62	555522	4652221	52.2	228350	113774	6	13	0
A54	ERR4145363	ERP120792	ERS4396976 (SAMEA6635716)	ERX4112635	138	70	21	4945658	4913044	4781781	4554487	3378683	1659912	258	149185	4936027	52.07	38852	21932	40	84	1.05
A55	ERR4145364	ERP120792	ERS4396977 (SAMEA6635717)	ERX4112636	58	45	33	4772497	4736942	4678688	4658078	4448446	4023779	114	281691	4752636	52.11	118677	72455	13	26	0
A56	ERR4145365	ERP120792	ERS4396978 (SAMEA6635718)	ERX4112637	73	57	35	4827687	4805589	4751575	4702687	4419338	3632067	119	277925	4816595	52.22	95162	51392	17	35	0
A59	ERR4145366	ERP120792	ERS4396979 (SAMEA6635719)	ERX4112638	72	56	30	4762689	4730547	4681905	4626384	4353448	3450131	114	301221	4738998	52.14	89970	46582	15	33	0
A61	ERR4145368	ERP120792	ERS4396980 (SAMEA6635720)	ERX4112640	118	69	27	4799827	4770773	4655761	4485961	3606729	2094500	208	198200	4789488	52.24	46066	25272	34	69	1.02
A69	ERR4145369	ERP120792	ERS4396981 (SAMEA6635721)	ERX4112641	68	50	34	4833962	4810276	4787181	4741522	4407971	3844862	92	323635	4816372	52.22	95739	53629	14	30	0
A71	ERR4145370	ERP120792	ERS4396982 (SAMEA6635722)	ERX4112642	60	53	37	4609168	4591050	4553479	4510130	4393545	3859146	92	304537	4597628	52.2	85855	60962	15	30	0
A72	ERR4145371	ERP120792	ERS4396983 (SAMEA6635723)	ERX4112643	148	66	15	4688214	4639408	4436211	4144675	2804766	1033564	324	96110	4674148	52.35	29925	17018	50	101	0.94
B4	ERR4145385	ERP120792	ERS4396984 (SAMEA6635724)	ERX4112657	52	45	31	4773471	4748969	4712605	4687900	4554152	4031967	87	372788	4761594	52.24	122648	74145	12	24	0
B5	ERR4145386	ERP120792	ERS4396985 (SAMEA6635725)	ERX4112658	54	44	32	4857427	4833522	4806354	4786400	4605844	4179943	82	324749	4841276	52.17	125711	71810	12	24	0
B12	ERR4145372	ERP120792	ERS4396986 (SAMEA6635726)	ERX4112644	80	58	30	4650554	4625990	4581335	4523486	4153157	3156236	120	266331	4634135	52.24	85581	40368	17	38	0
B13	ERR4145373	ERP120792	ERS4396987 (SAMEA6635727)	ERX4112645	71	50	34	4516132	4490086	4450853	4414898	4027793	3466575	111	220933	4501545	52.35	89826	61574	17	33	0
B14	ERR4145374	ERP120792	ERS4396988 (SAMEA6635728)	ERX4112646	133	66	23	4822613	4786392	4613398	4244969	3129338	1712540	279	124017	4809299	52.28	32863	18580	41	89	1.46
B16	ERR4145375	ERP120792	ERS4396989 (SAMEA6635729)	ERX4112647	40	39	33	4879536	4855683	4831369	4815896	4799112	4622970	65	460242	4864829	52.16	163925	97735	10	20	0
B17	ERR4145376	ERP120792	ERS4396990 (SAMEA6635730)	ERX4112648	38	34	30	4932397	4890516	4860993	4845138	4782795	4625563	80	325835	4909183	52.15	168366	107261	10	19	0
B20	ERR4145377	ERP120792	ERS4396991 (SAMEA6635731)	ERX4112649	153	64	11	4741351	4695371	4472364	4010403	2548337	805932	351	149597	4727864	52.35	26266	15145	57	116	1.04
B21	ERR4145378	ERP120792	ERS4396992 (SAMEA6635732)	ERX4112650	41	40	32	4771969	4764144	4751990	4737499	4719414	4445319	52	430469	4766098	52.15	167116	95947	11	21	0
B26	ERR4145379	ERP120792	ERS4396993 (SAMEA6635733)	ERX4112651	125	69	22	4791495	4754280	4595799	4298692	3325325	1669234	259	198262	4778657	52.31	36853	21152	39	81	1.32
B27	ERR4145380	ERP120792	ERS4396994 (SAMEA6635734)	ERX4112652	27	26	21	4807365	4778159	4761626	4755335	4733387	4569973	52	659784	4788106	52.04	314557	143211	6	12	0
B28	ERR4145381	ERP120792	ERS4396995 (SAMEA6635735)	ERX4112653	50	42	32	4782264	4760174	4737383	4697401	4561225	4229325	80	323965	4768857	52.17	142784	74299	10	22	0
B31	ERR4145382	ERP120792	ERS4396996 (SAMEA6635736)	ERX4112654	15	15	12	4668656	4635990	4624581	4618967	4618967	4514179	42	1296606	4646964	52.23	503991	403621	3	6	0
B35	ERR4145383	ERP120792	ERS4396997 (SAMEA6635737)	ERX4112655	86	59	35	4833763	4816022	4758318	4672931	4171013	3346981	133	278301	4823826	52.22	79845	39558	20	42	0
B36	ERR4145384	ERP120792	ERS4396998 (SAMEA6635738)	ERX4112656	82	64	35	4776436	4755233	4714654	4635593	4315014	3360308	123	231931	4763076	52.17	82664	37713	20	41	0
C1	ERR4145395	ERP120792	ERS4396999 (SAMEA6635739)	ERX4112667	19	19	17	4931250	4840763	4823201	4817374	4817374	4758404	50	980983	4857841	52.13	369152	228663	4	8	0
C3	ERR4145407	ERP120792	ERS4397000 (SAMEA6635740)	ERX4112679	38	36	29	4784805	4767266	4752302	4714072	4683457	4426431	57	351632	4772142	52.22	193841	103230	9	18	0
C5	ERR4145414	ERP120792	ERS4397001 (SAMEA6635741)	ERX4112686	52	45	34	4798387	4778161	4739847	4694462	4584076	4156868	82	622504	4783592	52.13	120098	65986	11	25	0
C6	ERR4145415	ERP120792	ERS4397002 (SAMEA6635742)	ERX4112687	53	49	37	4771463	4735131	4686908	4646272	4567790	4121541	99	304511	4748118	52.23	101600	65858	14	28	0
C10	ERR4145387	ERP120792	ERS4397003 (SAMEA6635743)	ERX4112659	41	38	26	4869231	4819414	4796903	4766019	4697981	4249832	90	646030	4838631	52.19	199356	90636	9	18	0
C11	ERR4145388	ERP120792	ERS4397004 (SAMEA6635744)	ERX4112660	58	51	37	4683225	4660406	4634211	4576431	4447026	3949620	90	342040	4669180	52.34	97334	60220	14	29	0
C12	ERR4145389	ERP120792	ERS4397005 (SAMEA6635745)	ERX4112661	47	42	30	4782452	4758990	4715551	4691666	4599175	4193737	79	382951	4765964	52.09	153493	79610	10	21	0
C13	ERR4145390	ERP120792	ERS4397006 (SAMEA6635746)	ERX4112662	36	34	26	4837420	4821546	4806355	4777720	4745704	4469039	56	362850	4827335	52.18	228679	106799	8	16	0
C14	ERR4145391	ERP120792	ERS4397007 (SAMEA6635747)	ERX4112663	162	54	7	4638064	4574622	4330073	3717766	1911803	420924	401	76805	4615849	52.51	21684	12125	71	140	1.41
C15	ERR4145392	ERP120792	ERS4397008 (SAMEA6635748)	ERX4112664	101	68	33	4976217	4940074	4864267	4749180	4158038	2870374	165	189460	4952217	52.04	58440	36797	26	53	0
C16	ERR4145393	ERP120792	ERS4397009 (SAMEA6635749)	ERX4112665	149	66	17	4752039	4702728	4463293	4089433	2737497	1106299	349	102813	4735632	52.3	29180	16814	52	108	1.25
C17	ERR4145394	ERP120792	ERS4397010 (SAMEA6635750)	ERX4112666	19	17	12	4820683	4790692	4767239	4761533	4729611	4540691	53	1283147	4804567	52.19	535385	238184	3	7	0
C24	ERR4145396	ERP120792	ERS4397011 (SAMEA6635751)	ERX4112668	146	29	1	5011327	4738980	3860669	2799500	998940	61708	925	61708	4928179	52.31	12007	5729	116	265	0
C26	ERR4145397	ERP120792	ERS4397012 (SAMEA6635752)	ERX4112669	141	73	17	4844648	4782618	4622551	4240622	3142484	1191475	318	118155	4822577	52.19	31407	18096	48	97	1.12
C28	ERR4145398	ERP120792	ERS4419406 (SAMEA6659945)	ERX4112670	142	65	15	4569280	4527479	4339542	4075062	2831771	1043092	293	124770	4554278	52.45	32414	17638	46	93	1.03
C29	ERR4145399	ERP120792	ERS4397013 (SAMEA6635753)	ERX4112671	59	47	35	4806860	4776384	4733385	4700258	4494475	4063716	101	309965	4790650	52.25	101789	65475	14	27	0
C30	ERR4145400	ERP120792	ERS4397014 (SAMEA6635754)	ERX4112672	20	19	13	4812453	4785881	4760317	4760317	4740651	4526129	46	1335880	4796780	52.21	461050	238294	3	7	0
C31	ERR4145401	ERP120792	ERS4397015 (SAMEA6635755)	ERX4112673	68	49	34	4776546	4756508	4700518	4678294	4347631	3797574	107	269181	4765430	52.22	97692	59079	14	31	0
C33	ERR4145402	ERP120792	ERS4397016 (SAMEA6635756)	ERX4112674	111	71	29	4762453	4709965	4568851	4413006	3703394	2191199	237	142302	4739329	52.22	49072	26328	33	66	0
C34	ERR4145403	ERP120792	ERS4397017 (SAMEA6635757)	ERX4112675	60	49	32	4790944	4755872	4708530	4673735	4495082	3861987	113	253988	4772529	52.09	118348	61530	13	27	0
C36	ERR4145404	ERP120792	ERS4397018 (SAMEA6635758)	ERX4112676	150	61	22	5000154	4952987	4751321	4416554	2906442	1556346	323	110025	4983596	52.09	31754	17471	47	102	0.96
C37	ERR4145405	ERP120792	ERS4397019 (SAMEA6635759)	ERX4112677	23	22	17	4812791	4773528	4730242	4718382	4708216	4540564	51	1253255	4780362	52.05	390253	149923	4	9	0
C39	ERR4145406	ERP120792	ERS4397020 (SAMEA6635760)	ERX4112678	133	69	17	4672849	4634874	4480046	4226107	3173871	1379952	267	143573	4660232	52.38	32932	19254	41	85	0
C44	ERR4145408	ERP120792	ERS4397021 (SAMEA6635761)	ERX4112680	20	18	13	4835990	4816831	4795742	4784219	4742052	4553218	37	1661798	4823018	52.19	484201	228682	3	6	0
C45	ERR4145409	ERP120792	ERS4397022 (SAMEA6635762)	ERX4112681	164	32	4	4456070	4382913	4005687	3271763	1183888	229376	481	64334	4432905	52.53	17293	9683	83	170	0
C44	ERR4145410	ERP120792	ERS4397023 (SAMEA6635763)	ERX4112682	20	18	13	4835990	4816831	4795742	4784219	4742052	4553218	37	1661798	4823018	52.19	484201	228682	3	6	0
C50	ERR4145411	ERP120792	ERS4397024 (SAMEA6635764)	ERX4112683	36	32	27	4823401	4807088	4766297	4744684	4674894	4504616	63	452576	4812197	52.18	200805	105021	8	16	0
C52	ERR4145412	ERP120792	ERS4397025 (SAMEA6635765)	ERX4112684	55	42	27	4508753	4486515	4437813	4413907	4178374	3639028	92	256321	4495603	52.29	142350	66714	11	23	0
C53	ERR4145413	ERP120792	ERS4397026 (SAMEA6635766)	ERX4112685	134	71	17	4458475	4412303	4254127	3887154	2907840	1050042	301	92780	4447099	52.48	32626	17126	47	93	1.15
