# Supplementary material for: Prevalence and risk factors of Salmonella in commercial poultry farms in Nigeria
Source: PLoS One. 2020 Sep 23;15(9):e0238190. doi: 10.1371/journal.pone.0238190 (PMC7510976; doi:10.1371/journal.pone.0238190)
Supplement: S4 File — (XLSX) [file pone.0238190.s006.xlsx]

## Sheet: Sheet1
State	Farm_ID	Molecular	Flock_Size	Age category	Production_System	Outbreak	Episodes	Neighbouring_Outbreaks	Farm_fenced	Waste_management	Livestock	Proximity_Poultry	Foot_dip	Lavatory	Frequency
Sokoto	S_Farm 9	Negative	2800	Layers	Battery Cage	No	None	No	Yes	Off farm	No	No	Yes	Yes	Weekly
Sokoto	S_Farm 15	Negative	8000	Layers	Battery Cage	No	None	No	Yes	Off farm	No	No	Yes	Yes	Weekly
Sokoto	S_Farm 41	Negative	7500	Layers	Battery Cage	Yes	Twice	No	Yes	On farm	No	Yes	Yes	Yes	Monthly
Sokoto	S_Farm 23	Positive	10000	Layers	Deep Litre System	Yes	More	Yes	No	On farm	Yes	Yes	No	No	Yearly
Sokoto	S_Farm 59	Negative	500	Layers	Deep Litre System	No	None	No	Yes	Off farm	No	Yes	Yes	Yes	Weekly
Sokoto	S_Farm 62	Negative	950	Layers	Battery Cage	No	None	No	Yes	Off farm	No	No	Yes	Yes	Weekly
Sokoto	S_Farm 20	Positive	22000	Layers	Battery Cage	Yes	Once	Yes	No	On farm	No	No	No	No	Monthly
Sokoto	S_Farm 50	Negative	150	Layers	Battery Cage	No	None	No	Yes	Off farm	Yes	No	Yes	Yes	Weekly
Sokoto	S_Farm 12	Negative	170	Layers	Deep Litre System	Yes	Once	No	Yes	Off farm	No	Yes	No	No	Weekly
Sokoto	S_Farm 1	Positive	200	Broiler Starter	Deep Litre System	Yes	More	Yes	No	On farm	Yes	Yes	No	No	Monthly
Sokoto	S_Farm 3	Negative	200	Broiler Finisher	Battery Cage	No	None	No	Yes	Off farm	Yes	No	No	Yes	Weekly
Sokoto	S_Farm 5	Negative	180	Broiler Starter	Battery Cage	Yes	Once	No	Yes	Off farm	No	No	Yes	Yes	Weekly
Sokoto	S_Farm 22	Positive	23000	Layers	Deep Litre System	Yes	Once	Yes	No	On farm	Yes	Yes	No	No	Monthly
Sokoto	S_Farm 34	Negative	1000	Broiler Finisher	Battery Cage	No	None	No	Yes	On farm	No	No	Yes	Yes	Monthly
Sokoto	S_Farm 47	Positive	190	Layers	Deep Litre System	Yes	More	Yes	No	On farm	Yes	Yes	No	No	Monthly
Kebbi	K_Farm 28	Positive	900	Layers	Deep Litre System	Yes	Twice	Yes	No	On farm	Yes	Yes	No	No	Monthly
Kebbi	K_Farm 21	Negative	9500	Layers	Battery Cage	No	None	No	Yes	Off farm	No	No	Yes	Yes	Monthly
Kebbi	K_Farm 36	Negative	1000	Layers	Battery Cage	Yes	Once	No	Yes	Off farm	Yes	Yes	Yes	No	Weekly
Kebbi	K_Farm 42	Negative	70000	Layers	Battery Cage	Yes	More	No	Yes	Off farm	No	No	Yes	No	Weekly
Kebbi	K_Farm 2	Negative	180	Broiler Finisher	Deep Litre System	No	Once	No	No	Off farm	Yes	No	No	Yes	Weekly
Kebbi	K_Farm 44	Negative	60000	Layers	Battery Cage	No	None	Yes	Yes	On farm	No	No	Yes	Yes	Weekly
Zamfara	Z_Farm 12	Negative	11000	Layers	Battery Cage	Yes	Once	No	Yes	Off farm	No	No	Yes	Yes	Monthly
Zamfara	Z_Farm 24	Negative	250	Broiler Finisher	Deep Litre System	Yes	Twice	No	Yes	Off farm	No	Yes	Yes	No	Weekly
Zamfara	Z_Farm 19	Positive	1200	Spent Layers	Deep Litre System	Yes	More	Yes	No	On farm	Yes	Yes	No	No	Monthly
Zamfara	Z_Farm 17	Positive	82000	Layers	Deep Litre System	Yes	Twice	Yes	No	On farm	Yes	Yes	No	No	Yearly
Zamfara	Z_Farm 21	Negative	15000	Layers	Battery Cage	No	None	No	Yes	Off farm	No	Yes	Yes	No	Weekly
Zamfara	Z_Farm 50	Negative	9000	Growers	Battery Cage	No	None	No	Yes	Off farm	No	No	Yes	Yes	Weekly
Zamfara	Z_Farm 1	Positive	23000	Growers	Deep Litre System	Yes	Twice	Yes	No	On farm	Yes	Yes	No	No	Monthly
Sokoto	S_Farm 16	Positive	13500	Layers	Battery Cage	Yes	More	Yes	Yes	On farm	Yes	Yes	No	No	Monthly
Sokoto	S_Farm 2	Negative	200	Broiler Finisher	Deep Litre System	Yes	Twice	No	No	On farm	No	No	Yes	No	Weekly
Sokoto	S_Farm 13	Negative	170	Broiler Starter	Deep Litre System	Yes	More	No	Yes	On farm	Yes	Yes	No	Yes	Monthly
Sokoto	S_Farm 28	Positive	500	Broiler Starter	Deep Litre System	Yes	More	Yes	No	On farm	Yes	Yes	No	No	Monthly
Sokoto	S_Farm 32	Positive	12000	Layers	Battery Cage	Yes	More	No	No	On farm	Yes	Yes	No	Yes	Yearly
Sokoto	S_Farm 27	Positive	650	Chicks	Deep Litre System	Yes	Twice	No	No	On farm	Yes	No	No	No	Monthly
Sokoto	S_Farm 42	Positive	7200	Layers	Deep Litre System	Yes	More	Yes	No	On farm	Yes	Yes	No	No	Yearly
Sokoto	S_Farm 6	Positive	180	Broiler Starter	Deep Litre System	Yes	Once	No	No	Off farm	Yes	Yes	No	No	Monthly
Sokoto	S_Farm 21	Positive	75000	Layers	Battery Cage	Yes	More	No	Yes	On farm	Yes	No	Yes	No	Monthly
Sokoto	S_Farm 42	Positive	8500	Layers	Deep Litre System	Yes	More	Yes	Yes	On farm	Yes	No	Yes	No	Monthly
Sokoto	S_Farm 60	Positive	680	Layers	Deep Litre System	Yes	Twice	No	No	On farm	Yes	Yes	No	No	Monthly
Sokoto	S_Farm 30	Positive	9500	Layers	Deep Litre System	Yes	More	No	No	Off farm	No	Yes	No	No	Weekly
Zamfara	S_Farm 3	Negative	125000	Chicks	Battery Cage	No	None	Yes	Yes	Off farm	Yes	Yes	Yes	Yes	Monthly
Zamfara	Z_Farm 2	Positive	4500	Chicks	Battery Cage	Yes	More	No	Yes	On farm	Yes	No	No	Yes	Yearly
Zamfara	Z_Farm 13	Positive	62000	Layers	Battery Cage	Yes	More	Yes	Yes	On farm	Yes	Yes	No	No	Monthly
Zamfara	Z_Farm 14	Negative	22000	Layers	Battery Cage	Yes	More	No	No	Off farm	No	No	Yes	Yes	Weekly
Zamfara	Z_Farm 15	Negative	950	Layers	Deep Litre System	No	None	No	No	Off farm	No	No	Yes	No	Weekly
Zamfara	Z_Farm 20	Negative	71000	Layers	Battery Cage	No	None	No	Yes	Off farm	Yes	No	Yes	Yes	Weekly
Zamfara	Z_Farm 25	Positive	175	Broiler Finisher	Deep Litre System	Yes	Twice	Yes	No	On farm	No	Yes	No	No	Yearly
Zamfara	Z_Farm 27	Positive	11500	Layers	Battery Cage	Yes	More	Yes	No	On farm	Yes	Yes	Yes	No	Yearly
Zamfara	Z_Farm 30	Negative	13000	Layers	Battery Cage	No	None	No	Yes	Off farm	No	No	Yes	No	Monthly
Zamfara	Z_Farm 36	Positive	21000	Layers	Battery Cage	Yes	Twice	No	Yes	On farm	Yes	No	No	No	Monthly
Kebbi	K_Farm 4	Negative	650	Layers	Deep Litre System	No	None	No	Yes	Off farm	No	No	Yes	Yes	Weekly
Kebbi	K_Farm 6	Negative	920	Layers	Deep Litre System	No	None	No	Yes	Off farm	No	No	Yes	Yes	Monthly
Kebbi	K_Farm 9	Negative	12000	Layers	Battery Cage	No	None	No	Yes	Off farm	No	No	Yes	Yes	Monthly
Kebbi	K_Farm 17	Positive	700	Layers	Deep Litre System	Yes	More	Yes	No	On farm	Yes	No	No	No	Monthly
Kebbi	K_Farm 19	Negative	500	Layers	Deep Litre System	No	None	No	Yes	Off farm	No	Yes	Yes	Yes	Monthly
Kebbi	K_Farm 25	Negative	6000	Spent Layers	Battery Cage	No	None	No	Yes	Off farm	No	Yes	Yes	Yes	Monthly
Kebbi	K_Farm 26	Positive	1000	Growers	Deep Litre System	Yes	Twice	No	No	On farm	Yes	Yes	No	No	Monthly
Kebbi	K_Farm 27	Positive	1000	Layers	Deep Litre System	Yes	More	No	No	Off farm	Yes	Yes	No	No	Monthly
Kebbi	K_Farm 40	Negative	4500	Growers	Battery Cage	Yes	More	Yes	Yes	On farm	Yes	No	No	Yes	Monthly
Kebbi	K_Farm 48	Negative	850	Spent Layers	Battery Cage	No	None	No	Yes	Off farm	No	No	Yes	Yes	Weekly
Sokoto	S_Farm 8	Negative	65000	Layers	Battery Cage	No	None	No	Yes	Off farm	No	No	Yes	Yes	Weekly
Sokoto	S_Farm 19	Negative	3500	Layers	Battery Cage	No	None	No	Yes	Off farm	No	No	Yes	Yes	Weekly
Sokoto	S_Farm 40	Negative	9600	Layers	Battery Cage	No	None	No	Yes	Off farm	No	No	Yes	Yes	Weekly
Zamfara	Z_Farm 28	Negative	45000	Growers	Battery Cage	No	None	No	Yes	Off farm	No	No	Yes	Yes	Weekly
Zamfara	Z_Farm 39	Negative	23000	Growers	Battery Cage	No	None	No	Yes	Off farm	No	No	Yes	Yes	Weekly
